# Supplementary material for: The tick biocontrol agent Metarhizium brunneum (= M. anisopliae) (strain F52) does not reduce non-target arthropods
Source: PLoS One. 2017 Nov 20;12(11):e0187675. doi: 10.1371/journal.pone.0187675 (PMC5695842; doi:10.1371/journal.pone.0187675)
Supplement: S1 Code — (ZIP) [file pone.0187675.s001.zip]

Archive with 3 entries (2 files):
- bootstrap_power_code.Rmd
- __MACOSX/
- __MACOSX/._bootstrap_power_code.Rmd
