# Supplementary material for: The tick biocontrol agent Metarhizium brunneum (= M. anisopliae) (strain F52) does not reduce non-target arthropods
Source: PLoS One. 2017 Nov 20;12(11):e0187675. doi: 10.1371/journal.pone.0187675 (PMC5695842; doi:10.1371/journal.pone.0187675)
Supplement: S1 Code — (ZIP) [file pone.0187675.s001.zip › bootstrap_power_code.Rmd]

---
title: "Bootstrap power code for BACI experiments"
output:
  html_document: default
  html_notebook: default
---
#Author: Ilya R. Fischhoff (fischhoff@gmail.com)
#1) Use bootstrapping to perform retrospective, multivariate power analysis for specified range in reductions in abundance due to treatment in before-after-control-impact study. Determine level of power an experiment had to detect specific level of reduction in abundance.   

#2) Use bootstrapping to perform prospective, multivariate power analysis for specified range of multiples of sample size, given pilot data (or simulated data). 

#1) bootstrap retrospective power analysis: bulk sample, post-spray sample 1 
```{r}
#Author: Ilya R. Fischhoff (fischhoff@gmail.com)
#Perform retrospective, bootstrap, multivariate power analysis for
#range of potential reductions in abundance due to treatment, 
#in before-after-control-impact studies. 

#install package mvabund if not already installed
list.of.packages <- c("mvabund")
new.packages <- list.of.packages[!(list.of.packages %in% installed.packages()[,"Package"])]
if(length(new.packages)) install.packages(new.packages)
print(new.packages)
library("mvabund")
#time how long it takes to do randomization
ptm <- proc.time()

#make comparison pre-spray vs. sample_time == 2 (1 week post-spray)
sample_time_of_interest = 2

#read in order names
#read in pooled data
obs = read.csv(file = "Met52_NTE_bulk_samples.csv")
#indices of columns with the abundance of each order (data need to be in wide format)
z.obs = c(1:20)
orders = names(obs)[z.obs]

#initialize with NAs vectors that will store the outputs of randomization runs 
#sample_X_diff is percent reduction in abundance in a given run of the randomization
sample_X_diff = NA
PHL.AIC = NA #PHL.AIC will be AIC value of each run of period + habitat +location model
PHLT.AIC = NA#PHLT.AIC will be AIC value of each run of period+habitat+location+treatment model
df = data.frame(sample_X_diff, PHL.AIC, PHLT.AIC)
reps = 10#start with small number of reps like 10 to make sure this works 
#range of percent reductions to examine in randomization
sample_X_range = seq(from = 0.1, to = 0.9, by = 0.05)#note could be modified to examine increase in abundance
for (a in 1:reps){
    #print rand run to know how far along it is
    print("a") 
   print(a)
    #for each possible reduction in abundance
   for (b in 1:length(sample_X_range)){
    obs = NULL
    PHL.AIC = NA
    PHLT.AIC = NA
    obs = read.csv("Met52_NTE_bulk_samples.csv")
    #subset for sample_times of interest (pre- and 1-week-post-spray)
    obs = subset(obs, sample_time == 1 | sample_time == sample_time_of_interest)
    #sample with replacement from the abundances of all samples    
    obs.rand = obs[sample(nrow(obs), replace = TRUE),z.obs]
    #assign the observed period and treatment
    obs.rand$period.treatment = obs$period.treatment
    obs.rand$period_num = obs$period_num
    obs.rand$habitat = obs$habitat
    obs.rand$location_num = obs$location_num
    obs.rand$treatment_num = obs$treatment_num
    rm(obs)
    inds.m52.after = which(obs.rand$period.treatment == 4)
    #change values so that  post-Met52 = post-Met52*sample_X_range[b]
    obs.rand[inds.m52.after, z.obs] = round(sample_X_range[b] * 
      obs.rand[inds.m52.after, z.obs])
    #now do GLMs with mvabund
    abundance = as.mvabund(obs.rand[,z.obs])
    period = factor(obs.rand$period_num)#model as factor
    habitat = factor(obs.rand$habitat)
    location = factor(obs.rand$location_num)
    treatment = factor(obs.rand$treatment_num)
    #PHL formula
    formula = abundance ~  period + habitat + location  
    #fit model with manyglm
    fit.rand.PHL = manyglm(formula)
    PHL.AIC= fit.rand.PHL$AICsum
  #PHLT
    formula = abundance ~  period + habitat + location + treatment 
    fit.rand.PHLT = manyglm(formula)
    PHLT.AIC = fit.rand.PHLT$AICsum
    sample_X_diff = sample_X_range[b]
    df.tmp = data.frame(sample_X_diff, PHL.AIC, PHLT.AIC)
    df = rbind(df, df.tmp)
  }
}
#remove first row that was a placeholder so that rbind would work
df = df[c(2:dim(df)[1]),]
#determine for each run whether AIC for PHLT was less than for PHL
df$treat_effect = df$PHLT.AIC<df$PHL.AIC

frac_sig = rep(NA, length(sample_X_range))
#check that all poss. reductions had the same number of randomization runs
rep_chk= rep(NA, length(sample_X_range))
sig = rep(NA, length(sample_X_range))
for (a in 1:length(sample_X_range )){
  #number of runs for that sample_X_diff
  rep_chk[a] = length(which(df$sample_X_diff==sample_X_range[a]))
  sig[a] = length(which(df$sample_X_diff==sample_X_range[a] & 
                          df$treat_effect==TRUE))
  frac_sig[a] =  sig[a]/rep_chk[a]
}
df.sum = data.frame(sample_X_range, sig, rep_chk, frac_sig )

print(df.sum)
write.csv(df.sum, file = "power_detect_retro_boot1.csv")
print(proc.time() - ptm)

```

#2) #bootstrap prospective power analysis: bulk samples, post-spray sample 1 (use for determining sample size needed to detect a given effect of interest)
```{r}
#Author: Ilya R. Fischhoff (fischhoff@gmail.com)
#Perform Prospective, bootstrap, multivariate power analysis for
#specified reductions in abundance due to treatment, 
#in before-after-control-impact study. 

#sequence of factors by which sample size will be multiplied
sample_N_range = seq(1, 20,by = 1)

#install package mvabund if not already installed
list.of.packages <- c("mvabund")
new.packages <- list.of.packages[!(list.of.packages %in% installed.packages()[,"Package"])]
if(length(new.packages)) install.packages(new.packages)
print(new.packages)
library("mvabund")#load mvabund
#time how long it takes to do randomization
ptm <- proc.time()

#make comparison pre-spray vs. sample_time == 1 (1 week post-spray)
sample_time_of_interest = 2

#read in pooled data (can be accessed via figshare: https://figshare.com/s/7d06cefd230a2a5bde52)
obs = read.csv("Met52_NTE_bulk_samples.csv")

#these are the order names:
#read in order names (can be accessed via figshare: https://figshare.com/s/7d06cefd230a2a5bde52)
O = read.csv(file ="bulk.orders.csv",row.names=NULL) 

oi = intersect(names(obs), O$Latin.name)
#z.obs = inds for orders
z.obs= match(oi, names(obs))

#indices of columns with the abundance of each order
orders = names(obs)[z.obs]

#initialize with NAs vectors that will store the outputs of randomization runs 
#sample_X_diff is percent reduction in abundance in a given run of the randomization
sample_X_diff = NA
sample_N_temp = NA
#sample_N sample size: number of locations
PHL.AIC = NA #PHL.AIC will be AIC value of each run of period + habitat +location model
PHLT.AIC = NA#PHLT.AIC will be AIC value of each run of period+habitat+location+treatment model
#make placeholder data.frame -- this will hold output of randomization runs
df = data.frame(sample_X_diff, sample_N_temp, PHL.AIC, PHLT.AIC)
reps = 10#start with something small like 10 reps to see if it works
#range of percent reductions to examine in randomization
sample_X_range = seq(from = 0.5, to = 0.75, by = 0.25)#just examine 0.25% reduction and 50% reduction
for (a in 1:reps){
    #print rand run to know how far along it is
  print("a") 
   print(a)
    #for each possible reduction in abundance
   for (b in 1:length(sample_X_range)){
      #for each possible increase in sample size
         for (c in 1:length(sample_N_range)){
        obs = NULL
        PHL.AIC = NA
        PHLT.AIC = NA
        obs = read.csv("Met52_NTE_bulk_samples.csv")
        #subset for sample_times of interest (pre- and 1-week-post-spray)
        obs = subset(obs, sample_time == 1 | sample_time == sample_time_of_interest)
        n = sample_N_range[c]
        obs = do.call("rbind", replicate(n, obs, simplify = FALSE))
        rm(n)
        #sample with replacement from the abundances of all samples, with number of samples =         sample_N_range[c]*nrow(obs)    
        obs.rand = obs[sample(nrow(obs), replace = TRUE),z.obs]
        #assign the observed period and treatment
        obs.rand$period.treatment = obs$period.treatment
        obs.rand$period_num = obs$period_num
        obs.rand$habitat = obs$habitat
        obs.rand$location_num = obs$location_num
        obs.rand$treatment_num = obs$treatment_num
        rm(obs)
        inds.m52.after = which(obs.rand$period.treatment == 4)
        #change values so that  post-Met52 = post-Met52*sample_X_range[b]
        obs.rand[inds.m52.after, z.obs] = round(sample_X_range[b] * 
          obs.rand[inds.m52.after, z.obs])
        #now do GLMs with mvabund
        abundance = as.mvabund(obs.rand[,z.obs])
        period = factor(obs.rand$period_num)
        habitat = factor(obs.rand$habitat)
        location = factor(obs.rand$location_num)
        treatment = factor(obs.rand$treatment_num)
        #PHL formula
        formula = abundance ~  period + habitat  +location
        #fit model with manyglm
        fit.rand.PHL = manyglm(formula)
        PHL.AIC= fit.rand.PHL$AICsum
      #PHLT
        formula = abundance ~  period + habitat  + location + treatment 
        fit.rand.PHLT = manyglm(formula)
        PHLT.AIC = fit.rand.PHLT$AICsum
        sample_X_diff = sample_X_range[b]
        sample_N_temp = sample_N_range[c]
        df.tmp = data.frame(sample_X_diff, sample_N_temp, PHL.AIC, PHLT.AIC)
        df = rbind(df, df.tmp)
         }
    }
}
#remove first row that was a placeholder so that rbind would work
df = df[c(2:dim(df)[1]),]
#determine for each run whether AIC for PHLT was less than for PHL
df$treat_effect = df$PHLT.AIC<df$PHL.AIC
sample_X_range_vec = NULL
sample_N_range_vec = NULL
#check that all poss. reductions had the same number of randomization runs
rep_chk= NULL
sig = NULL
for (a in 1:length(sample_X_range)){
  for (b in 1:length(sample_N_range)){
    tmp = subset(df, sample_X_diff == sample_X_range[a] &
                   sample_N_temp == sample_N_range[b])
    sample_X_range_vec = c(sample_X_range_vec, tmp$sample_X_diff[1])
    sample_N_range_vec = c(sample_N_range_vec, tmp$sample_N_temp[1])
    rep_chk = c(rep_chk, dim(tmp)[1])
    tmp.sig = subset(tmp, treat_effect==TRUE)
    sig = c(sig, dim(tmp.sig)[1])
  }
}
frac_sig = sig/rep_chk

df.sum = data.frame(sample_N_range_vec,
                  sample_X_range_vec, 
                    sig, rep_chk, 
                    frac_sig )

print(df.sum)
write.csv(df.sum, file = "power_prospective_bulk_post1.csv")
print(proc.time() - ptm)

```
