# Supplementary material for: The tick biocontrol agent Metarhizium brunneum (= M. anisopliae) (strain F52) does not reduce non-target arthropods
Source: PLoS One. 2017 Nov 20;12(11):e0187675. doi: 10.1371/journal.pone.0187675 (PMC5695842; doi:10.1371/journal.pone.0187675)
Supplement: S3 Table — Order-level means (standard errors) and Before-After-Control-Impact effects (SEs) for bulk samples. (CSV) [file pone.0187675.s004.csv]

Order	control (H2O) before	control (H2O) post 1	control (H2O) post 2	Met52 before	Met52 post 1	Met52 post 2	BACI post 1	BACI post 2
Acari	423.2 (52.6)	486 (84.2)	679.2 (106.9)	570.3 (56.6)	596.8 (80.9)	678.4 (90.3)	-36.3 (80.2)	-147.9 (143.4)
Collembola	145.7 (22.4)	150.7 (27.6)	195.9 (53.7)	176.2 (39.2)	164.5 (34.5)	164.7 (31.3)	-16.7 (49.5)	-61.6 (78.6)
Araneae	0.7 (0.2)	0.7 (0.2)	0.9 (0.3)	0.8 (0.2)	1.1 (0.2)	1.4 (0.3)	0.3 (0.3)	0.5 (0.4)
Chilopoda	0.5 (0.1)	0.8 (0.3)	3.2 (2)	1.1 (0.3)	0.5 (0.2)	1.3 (0.3)	-1 (0.4)	-2.4 (2)
Coleoptera	6.9 (1.4)	4.3 (0.8)	3.1 (0.6)	5.3 (1.2)	4.5 (1.2)	4 (0.8)	1.7 (1.3)	2.4 (1.4)
Diplopoda	4.2 (1.5)	2.9 (1)	7 (2.9)	6.4 (2.6)	4 (1.2)	4.2 (2)	-1.1 (2.5)	-5 (4.1)
Diptera	0.8 (0.4)	0.7 (0.2)	0.8 (0.3)	0.6 (0.2)	0.5 (0.2)	1 (0.4)	0 (0.3)	0.5 (0.5)
Hemiptera	4.4 (1.4)	3 (0.9)	7.6 (3.8)	2.1 (0.6)	4.3 (1.7)	8.7 (2.2)	3.5 (2.4)	3.4 (5.1)
Hymenoptera	11.3 (3.9)	9.7 (2.5)	10.7 (4.2)	22.8 (11)	12.3 (4.8)	37 (19.9)	-8.9 (8.9)	14.9 (16.2)
Lepidoptera	0.9 (0.4)	1.1 (0.3)	1.8 (0.4)	0.5 (0.1)	1.2 (0.4)	1.6 (0.5)	0.6 (0.6)	0.3 (0.6)
Pseudoscorpionida	1.2 (0.4)	0.8 (0.2)	2.8 (0.7)	2.5 (1.3)	2.2 (0.8)	4.5 (1.4)	0 (0.8)	0.4 (1)
Symphyla	0.8 (0.3)	0.9 (0.4)	1.1 (0.3)	0.5 (0.1)	1 (0.4)	1.7 (0.6)	0.5 (0.6)	1 (0.7)
Thysanoptera	2.3 (0.5)	2.3 (0.4)	2.9 (0.6)	3.3 (1)	2.5 (0.6)	3 (0.8)	-0.7 (1.2)	-0.9 (1.2)
Annelida	0.9 (0.4)	0.3 (0.1)	1.2 (0.8)	0.9 (0.4)	0.2 (0.1)	1 (0.5)	-0.1 (0.4)	-0.2 (0.9)
Blattodea	0.1 (0.1)	0.1 (0.1)	0 (0)	0 (0)	0 (0)	0 (0)	0 (0.1)	0.1 (0.1)
Diplura	0.1 (0.1)	0 (0)	0.5 (0.3)	0.1 (0.1)	0.5 (0.4)	0.4 (0.3)	0.5 (0.4)	-0.1 (0.4)
Gastropoda	0 (0)	0 (0)	0 (0)	0 (0)	0 (0)	0 (0)	0 (0.1)	0 (0.1)
Isopoda	0.4 (0.1)	0.3 (0.1)	1 (0.3)	0.7 (0.2)	0.2 (0.1)	1.3 (0.6)	-0.4 (0.3)	0.1 (0.6)
Protura	0.2 (0.1)	1.2 (1.1)	3.6 (3.5)	0.4 (0.2)	0.2 (0.1)	1.2 (0.6)	-1.2 (1.1)	-2.6 (3.4)
Psocoptera	0 (0)	0.1 (0.1)	0.1 (0.1)	0.2 (0.1)	0.2 (0.1)	0.1 (0.1)	0 (0.2)	-0.2 (0.1)
