# Supplementary material for: The tick biocontrol agent Metarhizium brunneum (= M. anisopliae) (strain F52) does not reduce non-target arthropods
Source: PLoS One. 2017 Nov 20;12(11):e0187675. doi: 10.1371/journal.pone.0187675 (PMC5695842; doi:10.1371/journal.pone.0187675)
Supplement: S4 Table — There was a significant effect of period. (CSV) [file pone.0187675.s005.csv]

Model term	Res.Df	Df.diff	LR	Pr(>LR)
(Intercept)	55	NA	NA	NA
period	54	1	46.2	0.013
habitat	53	1	26.7	0.18
location	47	6	264.9	0.001
