# Supplementary material for: The tick biocontrol agent Metarhizium brunneum (= M. anisopliae) (strain F52) does not reduce non-target arthropods
Source: PLoS One. 2017 Nov 20;12(11):e0187675. doi: 10.1371/journal.pone.0187675 (PMC5695842; doi:10.1371/journal.pone.0187675)
Supplement: S6 Table — Order-level means (standard errors) and Before-After-Control-Impact effects (SEs) for pitfall samples. (CSV) [file pone.0187675.s007.csv]

Order	control (H2O) before	control (H2O) post 1	control (H2O) post 2	Met52 before	Met52 post 1	Met52 post 2	BACI post 1	BACI post 2
Acari	8.5 (1.6)	13.3 (3.8)	3.8 (1.9)	6.6 (1.2)	8.9 (2.6)	3.7 (0.5)	-2.5 (3.8)	3.7 (2.9)
Collembola	40.9 (10.6)	18.6 (6.4)	11.7 (5)	21.7 (4.2)	12 (4.5)	8.2 (2.4)	12.6 (12)	43.7 (14.6)
Araneae	3.9 (1.2)	5.5 (1.7)	2 (0.5)	2.9 (0.5)	6.4 (2.1)	3 (1)	1.9 (3.6)	0.3 (0.9)
Chilopoda	0.4 (0.3)	0 (0)	0.2 (0.2)	0 (0)	0 (0)	0 (0)	0.4 (0.3)	0.8 (0.7)
Coleoptera	7.1 (2.2)	5.3 (1.8)	4.2 (1.7)	5.1 (1.1)	2.9 (1)	6.3 (2.8)	-0.4 (3.4)	8.2 (6)
Diplopoda	0.1 (0.1)	0.3 (0.2)	0.8 (0.5)	0.3 (0.2)	0.4 (0.2)	0.2 (0.2)	-0.1 (0.3)	-1.2 (0.8)
Diptera	1.9 (0.7)	4.2 (1.1)	2 (0.8)	1.9 (0.5)	3.1 (1.2)	3.7 (1.6)	-1.1 (0.8)	2.3 (2)
Hemiptera	1.5 (0.4)	3.3 (0.9)	0.5 (0.3)	1.1 (0.4)	2.5 (0.8)	1.7 (0.8)	-0.4 (1.3)	1.5 (1.2)
Hymenoptera	10 (1.8)	9.4 (2)	4.2 (1.4)	8.4 (2.4)	12.6 (6.8)	7.3 (2.2)	4.9 (6.1)	5.2 (3.2)
Lepidoptera	0.4 (0.4)	0.3 (0.1)	0.5 (0.3)	0.1 (0.1)	0.2 (0.2)	0.5 (0.5)	0.2 (0.4)	1 (0.9)
Pseudoscorpionida	0.4 (0.1)	0.2 (0.1)	0.3 (0.3)	0.3 (0.2)	0.2 (0.2)	0.2 (0.2)	0.1 (0.2)	0 (0.4)
Thysanoptera	0.1 (0.1)	0.3 (0.1)	0 (0)	0.1 (0.1)	0.6 (0.2)	0.2 (0.2)	0.3 (0.2)	0.3 (0.2)
Annelida	0.1 (0.1)	2.1 (1.4)	0.2 (0.2)	0.2 (0.2)	1.5 (1.1)	0.2 (0.2)	-0.6 (1)	0 (0)
Blattodea	0.1 (0.1)	0 (0)	0 (0)	0.1 (0.1)	0.1 (0.1)	0 (0)	0.1 (0.1)	-0.2 (0.2)
Diplura	0 (0)	0 (0)	0 (0)	0 (0)	0 (0)	0.3 (0.2)	0 (0)	0.3 (0.2)
Gastropoda	0.5 (0.4)	0.3 (0.2)	0 (0)	0.1 (0.1)	0.4 (0.2)	1.2 (0.6)	0.5 (0.5)	2 (1.4)
Isopoda	2.4 (1.1)	7.6 (2.9)	7.2 (3)	2.1 (1)	5.1 (1.8)	8.2 (4.9)	-2.2 (2.5)	3.5 (2.2)
Microcoryphia	0.2 (0.1)	0.4 (0.3)	0.2 (0.2)	0 (0)	0.1 (0.1)	0 (0)	-0.1 (0.2)	0.2 (0.2)
Neuroptera	0 (0)	0.1 (0.1)	0 (0)	0.1 (0.1)	0 (0)	0 (0)	-0.2 (0.2)	0 (0)
Opiliones	1.8 (0.8)	2.3 (0.8)	0.3 (0.2)	0.8 (0.4)	1.1 (0.5)	1 (0.5)	-0.2 (0.8)	3.3 (1)
Orthoptera	1.1 (0.3)	1.4 (0.5)	0.5 (0.2)	1.4 (0.5)	1.2 (0.5)	0.2 (0.2)	-0.6 (1.1)	-0.2 (0.8)
Siphonaptera	0.1 (0.1)	0 (0)	0 (0)	0.2 (0.1)	0.1 (0.1)	0 (0)	-0.1 (0.2)	0 (0.3)
